# Supplementary material for: Arf GTPases Define BST-2-Independent Pathways for HIV-1 Assembly and Release
Source: Viruses. 2025 Dec 20;18(1):11. doi: 10.3390/v18010011 (PMC12846463; doi:10.3390/v18010011)
Supplement: Supplementary file 1 [file viruses-18-00011-s001.zip]

Archive with 1 entries (1 files):
- viruses-3946166-supplementary.pdf
